# Supplementary material for: Metabolomic Studies of Tissue Injury in Nonhuman Primates Exposed to Gamma-Radiation
Source: Int J Mol Sci. 2019 Jul 9;20(13):3360. doi: 10.3390/ijms20133360 (PMC6651211; doi:10.3390/ijms20133360)
Supplement: Supplementary file 1 [file ijms-20-03360-s001.zip]

Archive with 3 entries (3 files):
- Supplementary Table 1.pdf
- Supplementary Table 2. Lipids.pdf
- Supplementary Table 2. Metabolites.pdf
